# Supplementary material for: Non-additive microbial community responses to environmental complexity
Source: Nat Commun. 2021 Apr 22;12:2365. doi: 10.1038/s41467-021-22426-3 (PMC8062479; doi:10.1038/s41467-021-22426-3)
Supplement: Supplementary file 6 — Source Data [file 41467_2021_22426_MOESM6_ESM.xlsx]

## Sheet: Figure 2a-c
Number of carbon sources	Growth yield (OD600)
	com13	com3	com4
0	0.004	0.00233333	0.001
1	0.252667	0.0546667	0.265333
1	0.344	0.0715	0.2605
1	0.442	0.0263333	0.3015
1	0.2425	0.064	0.146333
1	0.293667	0.00166667	0.244333
1	0.443667	0.001	0.00133333
1	0.0333333	0.0105	0.0383333
1	0.248333	0.001	0.294333
1	0.143667	0.00133333	0.244667
1	0.381	0.120333	0.198667
1	0.0253333	0.009	0.084
1	0.158333	0.001	0.235667
1	0.276667	0.00233333	0.294667
1	0.269	0.00166667	0.2035
1	0.269	0.00133333	0
1	0.2075	0.00133333	0.257
1	0.250667	0.002	0.0246667
1	0.261667	0.0313333	0.28
1	0.548	0.002	0.000333333
1	0.310667	0.059	0.282667
1	0.0705	0.00266667	0.00166667
1	0.296	0.001	0.231
1	0.310667	0.00233333	0.001
1	0.239	0.001	0.2525
1	0.393667	0.00133333	0.001
1	0.242667	0.002	0.000666667
1	0.317333	0.00133333	0.002
1	0.348333	0.001	0.00233333
1	0.124667	0.002	0
1	0.00666667	0.00133333	0.002
1	0.00633333	0.00133333	0.001
1	0.518	0.00566667	0.00133333
2	0.193333	0.003	0.182667
2	0.201333	0.00266667	0.194667
2	0.279	0.0223333	0.181667
2	0.147667	0.04	0.093
2	0.19	0.000666667	0.1925
2	0.2535	0.0183333	0.00833333
2	0.188	0.00266667	0.00133333
2	0.170667	0.00166667	0.181667
2	0.305	0.001	0.297333
2	0.48	0.158667	0.195333
2	0.147667	0.00166667	0.140667
2	0.219667	0.00133333	0.206333
2	0.2515	0.105	0.267667
2	0.212	0.0566667	0.239
2	0.218333	0.023	0.113
2	0.178	0.00166667	0.164667
4	0.223667	0.013	0.247
4	0.185	0.0673333	0.132333
4	0.104667	0.002	0.172
4	0.149	0.044	0.1335
4	0.359667	0.151333	0.325
4	0.2125	0.0983333	0.204333
4	0.2375	0.09	0.243
4	0.243667	0.0846667	0.195333
8	0.210333	0.0825	0.207333
8	0.21	0.038	0.2075
8	0.2545	0.102333	0.165667
8	0.253	0.112	0.2355
16	0.228333	0.155	0.195
16	0.285667	0.201333	0.286
32	0.253333	0.168333	0.2385

## Sheet: Figure 2d
Environment	Growth yield epistasis E_Y
	com13	com3	com4	simulated com13	simulated com3	simulated com4
33	-0.192	-0.0271667	0.0493333	-0.000776892	-0.000847613	0.00109984
34	0.0261667	-0.03375	0.0639167	0.000303615	-0.00245721	0.00117581
35	0.0546667	0.0085	0.0299167	0.00074955	-0.0014328	-0.000765161
36	-0.0359167	0.007	0.0198333	0.000231295	-0.000788346	0.00115139
37	-0.131	-0.000666667	0.0691667	-0.00138808	-0.000938291	-0.000363123
38	-0.127	0.0171667	0.00666667	0.00110783	0.000353126	-0.000859987
39	0.05	-0.00358333	-0.0181667	-0.000241902	0.00314955	-0.000191102
40	-0.150333	0.0005	0.034	0.000679657	0.00183559	0.00159643
41	0.113667	-0.000166667	0.04875	-0.00150498	-0.00152502	-0.000798343
42	0.134167	0.0973333	0.0955	0.000522071	0.00250401	0.00208882
43	-0.013	-0.00333333	-0.0168333	-0.000309097	0.00153635	0.00266345
44	0.10525	-0.0005	0.0876667	0.000793058	0.00116414	0.000359812
45	-0.0421667	0.0743333	-0.021	0.000395633	0.00223264	4.7035e-05
46	-0.1965	0.0548333	0.137083	0.000105644	-0.00136021	0.00105826
47	-0.047	0.00666667	-0.027	-0.00122709	0.000577921	0.00114847
48	-0.0510833	-2.1684e-19	0.0238333	-0.000136002	0.00154493	-0.00110872
49	0.0263333	0.0101667	0.0583333	0.000634084	0.00245243	-0.00123787
50	-0.0283333	0.0361667	-0.005	-0.000306592	0.00147371	-0.00109293
51	-0.117083	-0.0075	0.0715833	0.000160635	0.00157042	0.000625043
52	-0.0303333	0.0418333	0.042	-0.00077747	-0.0013082	0.00118556
53	-0.0328333	0.0715	0.0786667	-0.000685395	0.000452159	0.000841057
54	0.0288333	0.0968333	0.0308333	-0.000313419	-0.000588352	-0.000118765
55	0.00575	0.00916667	-0.0103333	-0.000362525	0.000465243	-0.000115035
56	0.0455	0.0723333	0.0565	0.00113534	-6.6452e-05	0.000981421
57	0.006	0.0423333	0.0176667	0.00021085	-0.00136831	0.000777021
58	0.0831667	0.015	0.05475	6.40462e-06	0.000100542	-0.000286851
59	-0.0315833	-0.0225	-0.099	0.000216533	-5.92562e-06	-0.000181157
60	0.0124167	0.0246667	0.0163333	0.000719176	-0.000629892	0.000316395
61	0.0181667	0.09475	-0.0124167	1.4674e-05	-0.000625097	-0.000827957
62	0.0319167	0.0941667	0.0854167	4.14748e-05	-9.27892e-05	5.80883e-05
63	-0.00366667	-0.00983333	-0.002	0.000129556	0.000461709	0.00046696

## Sheet: Figure 3a
Environment	Number of reads
	Unassigned	A. baylyi	B. subtilis	C. glutamicum	E. coli	L. lactis	M. extorquens	P. aeruginosa	P. fluorescens	P. putida	S. coelicolor	S. oneidensis	V. natriegens
1	0	0	0	0	0	0	0	2568	0	0	0	0	0
1	0	0	0	0	0	0	0	3643	0	0	0	0	0
1	0	0	0	0	0	0	0	3380	0	0	0	0	0
2	0	2067	0	0	0	0	0	621	0	450	0	0	0
2	0	2104	0	0	0	0	0	718	0	628	0	0	0
2	0	2433	0	0	0	0	0	880	0	0	0	0	0
3	0	2200	0	0	0	0	0	521	0	0	0	0	0
3	0	2985	0	0	0	0	0	569	0	0	0	0	0
3	0	2233	0	0	0	0	0	492	0	0	0	0	0
4	38	2407	0	0	0	0	0	419	0	0	0	0	0
4	0	2566	0	0	0	0	0	505	0	0	0	0	0
4	0	739	0	0	0	0	0	53	0	0	0	0	0
5	0	78	0	0	0	0	0	0	0	2732	0	0	0
5	0	253	0	0	0	0	0	0	0	3428	0	0	0
5	0	320	0	0	0	0	0	249	0	3180	0	0	0
6	0	0	0	0	0	0	0	0	3295	0	0	0	0
6	0	0	0	0	0	0	0	0	3433	0	0	0	0
6	0	0	0	0	0	0	0	0	3392	0	0	0	0
7	0	0	0	0	0	0	0	0	719	0	0	2645	0
7	0	0	0	0	0	0	0	3675	0	0	0	0	0
7	0	0	0	0	0	0	0	429	0	0	0	3328	0
8	0	0	0	0	0	0	0	3585	0	0	0	0	0
8	0	205	0	0	0	0	0	3531	0	0	0	0	0
8	0	493	0	0	0	0	0	2866	0	0	0	0	0
9	0	0	0	0	0	0	0	3149	0	0	0	0	0
9	0	0	0	0	0	0	0	4100	0	0	0	0	0
9	0	0	0	0	0	0	0	3460	0	0	0	0	0
10	0	0	0	0	0	0	0	3838	0	0	0	0	0
10	0	0	0	0	0	0	0	3612	0	0	0	0	0
10	0	0	0	0	0	0	0	3348	0	0	0	0	0
11	0	0	0	0	141	0	0	2428	0	0	0	0	0
11	0	0	382	0	0	0	0	3469	0	0	0	0	0
11	0	44	476	0	0	0	0	3034	0	0	0	0	0
12	0	0	0	0	0	0	0	3385	0	0	0	0	0
12	0	0	0	0	0	0	0	3925	0	0	0	0	0
12	0	0	0	0	0	0	0	3238	0	0	0	0	0
13	0	0	0	0	0	0	0	2589	0	0	0	0	0
13	0	0	0	0	0	0	0	3936	0	0	0	0	0
13	0	0	0	0	0	0	0	2905	0	0	0	0	0
14	0	0	0	0	0	0	0	2965	0	0	0	0	0
14	0	0	0	0	0	0	0	3032	0	0	0	0	0
14	0	0	0	0	0	0	0	2958	0	0	0	0	0
15	0	0	0	0	986	0	0	0	1638	0	0	0	0
15	0	0	0	0	232	0	0	0	3617	0	0	0	0
15	0	0	0	0	962	0	0	0	2225	0	0	0	0
16	0	1654	0	0	0	0	0	1343	0	0	0	0	0
16	0	1876	0	0	0	0	0	1554	0	0	0	0	0
16	0	821	0	0	0	0	0	1411	0	0	0	0	0
17	0	0	0	0	1606	0	0	1397	0	0	0	0	0
17	0	0	0	0	1594	0	818	1187	0	0	0	0	0
17	0	0	0	0	1709	0	302	1210	0	0	0	0	0
18	0	1194	0	0	0	0	0	2181	0	0	0	0	0
18	0	1937	0	0	0	0	0	0	0	1166	0	81	0
18	0	1425	0	0	0	0	0	795	0	651	0	0	0
19	0	0	0	0	186	0	0	0	2024	625	0	0	0
19	0	0	0	0	191	0	0	0	2418	1169	0	0	0
19	0	0	0	0	852	0	0	0	1607	731	0	0	0
20	0	1470	0	0	0	0	0	1055	0	411	0	0	0
20	0	981	0	0	0	0	0	1833	0	0	0	0	0
20	0	910	0	0	0	0	0	1884	0	0	0	0	0
21	0	75	1935	0	0	0	0	0	495	0	0	479	0
21	0	0	2101	0	0	0	0	572	0	0	0	760	0
21	0	0	1130	0	0	0	0	2016	0	0	119	0	0
22	0	1583	0	0	0	0	0	1698	0	0	0	0	0
22	0	2420	0	0	0	0	0	1167	0	0	0	0	0
22	0	2551	0	0	0	0	0	180	0	0	0	0	0
23	0	0	0	0	0	0	0	0	0	2432	0	0	0
23	0	0	0	0	0	0	0	0	0	3034	0	0	0
23	0	0	0	0	0	0	0	0	0	2594	0	0	0
24	0	238	0	0	0	0	0	795	0	1833	0	0	0
24	0	312	0	0	0	0	0	1915	0	870	0	0	0
24	0	110	0	0	0	0	0	1596	0	839	0	0	0
25	0	0	0	0	0	0	0	0	3485	0	0	0	0
25	0	0	0	0	0	0	0	0	3848	0	0	0	0
25	0	0	0	0	0	0	0	0	2793	0	0	0	0
26	0	0	0	0	969	0	0	778	1347	0	0	0	0
26	0	0	0	0	1280	0	0	1083	1971	0	0	0	0
26	0	0	0	0	823	0	0	0	1371	0	0	0	0
27	0	0	0	0	164	0	0	0	0	2352	0	0	0
27	0	0	0	0	127	0	0	0	0	2476	0	0	0
27	0	0	0	0	89	0	0	0	0	2267	0	0	0
28	0	0	0	0	458	0	0	691	1857	0	0	0	0
28	0	0	0	0	408	0	0	684	1072	0	0	0	0
28	0	0	0	0	503	0	0	878	817	0	0	0	0
29	0	0	14	0	1145	0	0	899	541	0	0	0	0
29	0	0	0	0	1636	0	0	1805	0	0	0	0	0
29	0	0	0	0	1074	0	0	1077	0	0	0	0	0
30	0	1656	0	0	0	0	0	661	0	0	0	0	0
30	122	2051	0	0	101	0	0	908	0	0	0	0	0
30	0	544	0	0	0	0	0	325	0	0	0	0	0
31	0	174	0	0	0	0	0	0	0	1287	0	0	0
31	0	255	0	0	0	0	0	656	0	444	0	0	0
31	0	0	0	0	0	0	0	1008	0	695	0	0	0
32	0	0	0	0	465	0	0	0	2123	0	0	0	0
32	0	0	0	0	320	0	0	0	1186	0	0	0	0
32	0	0	0	0	349	0	0	0	1607	0	0	0	0
33	0	209	0	0	0	0	0	4465	0	0	0	0	0
33	0	0	0	0	0	0	0	6517	0	0	0	0	0
33	0	0	0	0	0	0	0	6351	0	0	0	0	0
34	0	495	0	0	0	0	0	0	0	6911	0	0	0
34	0	140	0	0	0	0	0	0	0	4558	0	0	0
34	0	1369	0	0	0	0	0	0	0	3076	0	0	0
35	0	4021	0	0	0	0	0	280	0	0	0	0	0
35	0	2376	0	0	0	0	0	235	0	0	0	0	0
35	0	3007	0	0	0	0	0	0	0	0	0	0	0
36	0	1562	0	0	0	0	0	135	0	0	0	0	0
36	0	1572	0	0	0	0	0	0	0	0	0	0	0
36	0	1652	0	0	0	0	0	368	0	0	0	0	0
37	0	905	0	0	0	0	0	1830	0	1083	0	0	0
37	0	492	0	0	0	0	0	1499	0	1622	0	0	0
37	0	197	0	0	0	0	0	1456	0	2590	0	0	0
38	0	0	0	0	385	0	0	1456	2905	0	0	0	0
38	0	0	0	0	736	0	0	1756	2915	0	0	0	0
38	0	0	0	0	473	0	0	1234	2123	0	0	0	0
39	0	0	0	0	2650	0	0	2392	0	0	0	0	0
39	0	0	0	0	1565	0	0	1866	0	0	0	0	0
39	332	0	0	0	1935	0	0	2099	0	0	0	0	0
40	0	0	0	0	0	0	0	0	0	0	0	0	0
40	0	0	0	0	0	0	0	3811	0	0	0	0	0
40	0	0	0	0	0	0	0	4582	0	0	0	0	0
41	0	0	0	0	0	0	0	3160	0	0	0	0	0
41	0	0	0	0	0	0	0	3721	0	0	0	0	0
41	0	0	0	0	0	0	0	3229	0	0	0	0	0
42	0	0	0	0	756	0	0	0	2331	0	0	0	0
42	0	0	0	0	963	0	0	0	3257	0	0	0	0
42	0	0	0	0	988	0	0	0	2736	0	0	0	0
43	0	1738	0	0	0	0	0	5071	0	0	0	0	0
43	0	1387	0	0	0	0	0	5028	0	0	0	0	0
43	0	1320	0	0	0	0	0	3305	0	0	0	0	0
44	0	0	0	0	0	0	0	4584	0	0	0	0	0
44	0	0	0	0	0	0	0	6217	0	0	0	0	0
44	0	0	0	0	0	0	0	5683	0	0	0	0	0
45	0	0	0	0	0	0	0	3563	0	0	0	0	0
45	0	55	0	0	0	0	0	3402	0	0	0	0	0
45	0	0	0	0	0	0	0	3691	0	0	0	0	0
46	0	0	0	0	0	0	0	3818	0	0	0	0	0
46	0	0	0	0	0	0	0	3562	0	0	0	0	0
46	0	0	0	0	0	0	0	2996	0	0	0	0	0
47	0	2302	0	0	257	0	0	1538	0	447	0	0	0
47	0	1511	0	0	66	0	0	1512	0	537	0	0	0
47	0	2044	0	0	0	0	0	1465	0	1339	0	0	0
48	0	1387	0	0	0	0	0	2864	0	0	0	0	0
48	0	1467	0	0	0	0	0	1598	0	0	0	0	0
48	0	1267	0	0	0	0	0	1484	0	0	0	0	0
49	0	804	0	0	0	0	0	2218	0	0	0	0	0
49	0	789	0	0	0	0	0	2251	0	0	0	0	0
49	0	888	0	0	0	0	0	2099	0	0	0	0	0
50	0	2147	0	0	0	0	0	532	0	887	0	0	0
50	0	1646	0	0	0	0	0	416	0	692	0	0	0
50	0	2004	0	0	0	0	0	0	0	854	0	0	0
51	0	101	0	0	0	0	0	2220	1070	0	0	0	0
51	0	302	0	0	0	0	0	1900	0	1263	0	0	0
51	0	294	0	0	0	0	0	2416	0	891	0	0	0
52	0	0	0	0	0	0	0	3448	0	0	0	0	0
52	0	0	0	0	0	0	0	2962	0	0	0	0	0
52	0	0	0	0	0	0	0	3387	0	0	0	0	0
53	0	0	0	0	0	0	0	1259	0	2010	0	0	0
53	0	28	0	0	0	0	0	1170	0	2023	0	0	0
53	0	0	0	0	137	0	0	1421	0	2252	0	0	0
54	0	1316	0	0	0	0	0	2214	0	0	0	0	0
54	0	1223	0	0	0	0	0	2353	0	0	0	0	0
54	0	828	0	0	0	0	0	2018	0	0	0	0	0
55	0	0	0	0	0	0	0	3496	0	0	0	0	0
55	0	0	0	0	0	0	0	2751	0	0	0	0	0
55	0	0	0	0	0	0	0	3661	0	0	0	0	0
56	0	1505	0	0	0	0	0	1938	0	0	0	0	0
56	0	1030	0	0	0	0	0	1931	0	0	0	0	0
56	0	1697	0	0	0	0	0	1779	0	0	0	0	0
57	0	1740	0	0	0	0	0	1212	0	0	0	0	0
57	0	1820	0	0	0	0	0	1739	0	0	0	0	0
57	0	1560	0	0	0	0	0	1644	0	139	0	0	0
58	0	0	0	0	0	0	0	3371	0	0	0	0	0
58	0	0	0	0	0	0	0	3586	0	0	0	0	0
58	0	0	0	0	0	0	0	3972	0	0	0	0	0
59	0	514	0	0	0	0	0	2853	0	0	0	0	0
59	0	614	0	0	0	0	0	2035	0	1086	0	0	0
59	0	643	0	0	0	0	0	2159	0	1075	0	0	0
60	0	848	0	0	0	0	0	2490	0	0	0	0	0
60	0	441	0	0	0	43	0	2399	0	0	0	0	0
60	0	581	0	0	0	0	0	2865	0	0	0	0	0
61	0	1679	0	0	0	0	0	986	0	0	0	0	0
61	0	1903	0	0	0	0	0	1403	0	0	0	0	0
61	0	1623	0	0	0	0	0	1087	0	223	0	0	0
62	0	869	0	0	0	41	0	1588	0	666	0	0	0
62	0	744	0	0	0	0	0	2099	0	886	0	0	0
62	0	739	0	0	0	0	0	1555	0	0	0	0	0
63	0	1534	0	0	0	0	0	1385	0	477	0	0	0
63	0	1418	0	0	0	0	0	1515	0	0	0	0	0
63	0	1349	0	0	0	69	0	0	0	0	0	0	0
Init	0	474	634	227	0	425	0	0	321	0	0	442	782

## Sheet: Figure 3b
Environment	Organism														Key
	A. baylyi	B. licheniformis	B. subtilis	C. glutamicum	E. coli	L. lactis	M. extorquens	P. aeruginosa	P. fluorescens	P. putida	S. coelicolor	S. oneidensis	V. natriegens		-1	Growth in monoculture and community
1	-0.5	-0.5	-0.5	-0.5	-0.5	-0.5	-0.5	-1	-0.5	-0.5	-0.5	0	-0.5		-0.5	Growth only in monoculture
2	-1	-0.5	-0.5	-0.5	-0.5	0	-0.5	-1	-0.5	-1	-0.5	-0.5	-0.5		0	Growth in neither
3	-1	-0.5	-0.5	-0.5	-0.5	-0.5	-0.5	-1	-0.5	-0.5	-0.5	0	-0.5		0.5	Growth only in community
4	-1	-0.5	-0.5	-0.5	-0.5	-0.5	-0.5	-1	-0.5	-0.5	-0.5	-0.5	-0.5
5	-1	-0.5	-0.5	0	0	0	-0.5	-1	-0.5	-1	-0.5	0	-0.5
6	0	-0.5	-0.5	-0.5	-0.5	-0.5	-0.5	-0.5	-1	0	-0.5	0	-0.5
7	0	-0.5	0	-0.5	0	0	0	-1	0.5	-0.5	-0.5	-1	-0.5
8	0.5	-0.5	-0.5	-0.5	-0.5	-0.5	-0.5	-1	-0.5	0	-0.5	-0.5	-0.5
9	0	-0.5	-0.5	-0.5	-0.5	-0.5	0	-1	-0.5	-0.5	-0.5	-0.5	-0.5
10	0	-0.5	-0.5	-0.5	-0.5	-0.5	0	-1	-0.5	0	-0.5	-0.5	-0.5
11	0.5	-0.5	-1	-0.5	0.5	0	-0.5	0.5	0	0	0	0	-0.5
12	0	-0.5	-0.5	-0.5	-0.5	-0.5	-0.5	-1	-0.5	-0.5	-0.5	0	-0.5
13	-0.5	-0.5	-0.5	-0.5	-0.5	-0.5	0	-1	-0.5	-0.5	-0.5	-0.5	-0.5
14	-0.5	-0.5	0	-0.5	0	0	-0.5	-1	-0.5	-0.5	-0.5	0	0
15	0	-0.5	-0.5	-0.5	-1	-0.5	-0.5	0	-1	-0.5	-0.5	-0.5	0
16	-1	0	-0.5	-0.5	-0.5	-0.5	-0.5	-1	-0.5	-0.5	-0.5	0	-0.5
17	0	-0.5	-0.5	-0.5	-1	-0.5	-1	0.5	0	0	-0.5	0	-0.5
18	-1	-0.5	-0.5	-0.5	-0.5	-0.5	-0.5	-1	-0.5	-1	-0.5	-1	-0.5
19	0	-0.5	-0.5	-0.5	-1	-0.5	0	-0.5	-1	-1	-0.5	0	-0.5
20	-1	-0.5	-0.5	-0.5	-0.5	0	-0.5	-1	-0.5	-1	-0.5	-0.5	-0.5
21	0.5	-0.5	-1	-0.5	0	0	0	0.5	-1	0	-1	0.5	-0.5
22	0.5	0	0	-0.5	0	0	-0.5	0.5	0	0	0	0	0
23	0	-0.5	-0.5	-0.5	-0.5	-0.5	-0.5	0	-0.5	-1	0	-0.5	0
24	-1	-0.5	-0.5	-0.5	0	0	0	-1	-0.5	-1	0	-0.5	-0.5
25	0	-0.5	-0.5	-0.5	0	0	0	0	-1	0	-0.5	0	-0.5
26	0	-0.5	-0.5	-0.5	-1	-0.5	0	-1	-1	0	-0.5	0	0
27	0	0	0	-0.5	-1	-0.5	0	-0.5	-0.5	-1	0	-0.5	-0.5
28	0	-0.5	-0.5	-0.5	-1	-0.5	0	0.5	-1	0	-0.5	0	-0.5
29	0	0	-1	-0.5	-1	-0.5	0	0.5	-1	0	0	0	0
30	0.5	0	0	-0.5	0.5	0	0	0.5	0	0	-0.5	0	0
31	0.5	0	0	-0.5	0	0	0	0.5	0	-1	0	-0.5	0
32	0	-0.5	-0.5	-0.5	-1	-0.5	0	0	-1	0	-0.5	0	0

## Sheet: Figure 3c, d
	Mean species richness
Number of carbon sources	com13	CRM-A										CRM-B
		Number of secreted metabolites
		1	2	3	4	5	6	7	8	9	10	1	2	3	4	5	6	7	8	9	10
1	2.4375	2.94813	3.0125	2.985	2.98125	2.96813	2.96125	2.99	2.98875	2.9525	2.95875	2.4225	2.40875	2.37312	2.41438	2.42	2.43	2.3925	2.41812	2.45812	2.40125
2	2.0625	3.11	3.19625	3.10875	3.12	3.1575	3.10875	3.12875	3.2075	3.12375	3.175	2.34	2.24375	2.235	2.27375	2.24875	2.22	2.27625	2.29125	2.2975	2.28
4	2.375	3.4975	3.5025	3.5375	3.515	3.6	3.515	3.585	3.56	3.5625	3.6175	2.33	2.2875	2.3	2.345	2.39	2.285	2.355	2.3275	2.3425	2.37
8	2.5	4.065	4.025	4.13	3.95	4.025	4.195	4.05	4.09	4	4.145	2.46	2.575	2.5	2.565	2.315	2.535	2.485	2.4	2.55	2.495
16	3.5	4.76	4.67	4.86	4.61	4.81	4.66	4.84	4.65	4.65	4.76	2.67	2.6	2.63	2.66	2.69	2.58	2.65	2.78	2.55	2.74
32	4	5.68	5.42	5.36	5.38	5.24	5.6	5.48	5.56	5.44	5.46	2.92	3.04	2.92	2.9	3.12	3.02	2.94	2.86	2.84	2.78
	Std. error species richness
Number of carbon sources	com13	CRM-A										CRM-B
		Number of secreted metabolites
		1	2	3	4	5	6	7	8	9	10	1	2	3	4	5	6	7	8	9	10
1	0.0380152	0.0237173	0.0268452	0.0260194	0.0221241	0.0284945	0.0232067	0.0265081	0.0286378	0.02268	0.023748	0.0202472	0.0195786	0.0217683	0.024203	0.0198077	0.0222599	0.0220729	0.0204168	0.0254521	0.0251012
2	0.0533695	0.0359616	0.0306712	0.0331109	0.0284506	0.0298935	0.0339666	0.0302208	0.0329482	0.032659	0.0298807	0.0261325	0.0246952	0.0294811	0.0264195	0.0272279	0.0308386	0.0281832	0.0306504	0.0295351	0.0308386
4	0.148467	0.0390398	0.0417246	0.0464629	0.044983	0.0440315	0.0512148	0.0482394	0.0554711	0.0433381	0.0423195	0.0423723	0.0401289	0.046291	0.0482553	0.042052	0.0491042	0.0373483	0.0437248	0.0384339	0.0484399
8	0.25	0.0626009	0.0711602	0.0700728	0.0707107	0.056807	0.0655783	0.0681385	0.0716995	0.0717848	0.0725237	0.0581869	0.0643848	0.0677631	0.0734743	0.0557005	0.0742342	0.0671619	0.0571429	0.0575876	0.0573612
16	0.353553	0.0950188	0.100621	0.0958741	0.0883984	0.102907	0.104432	0.111062	0.0939496	0.0906327	0.103253	0.107485	0.118666	0.0966901	0.111977	0.0902265	0.0907565	0.083605	0.112631	0.0992317	0.0917405
32	0	0.0415657	0.0415657	0.0415657	0.0415657	0.0415657	0.0415657	0.0415657	0.0415657	0.0415657	0.0415657	0.0396689	0.0396689	0.0396689	0.0396689	0.0396689	0.0396689	0.0396689	0.0396689	0.0396689	0.0396689
	Mean Shannon entropy
Number of carbon sources	com13	CRM-A										CRM-B
		Number of secreted metabolites
		1	2	3	4	5	6	7	8	9	10	1	2	3	4	5	6	7	8	9	10
1	0.75247	0.892576	0.913415	0.904032	0.908656	0.90025	0.897203	0.897636	0.914872	0.888825	0.884982	0.726158	0.711653	0.698598	0.705829	0.714438	0.715333	0.703701	0.708467	0.718858	0.717668
2	0.597774	0.922541	0.949326	0.918135	0.920076	0.932291	0.922443	0.91994	0.970924	0.947765	0.940296	0.648354	0.59727	0.587998	0.59934	0.602168	0.588506	0.606735	0.634958	0.626623	0.603082
4	0.822789	1.22728	1.23568	1.23434	1.24236	1.26694	1.2268	1.27154	1.24588	1.25575	1.25879	0.64886	0.626136	0.643546	0.650274	0.66912	0.642594	0.658409	0.648329	0.662233	0.674293
8	0.783962	1.59498	1.55412	1.55038	1.5404	1.54661	1.57872	1.52095	1.56204	1.53826	1.54969	0.798829	0.812663	0.772151	0.812331	0.706355	0.822523	0.761058	0.773907	0.800091	0.7813
16	1.27457	1.82952	1.80891	1.85761	1.80357	1.84772	1.78809	1.83397	1.79537	1.81948	1.85543	0.878023	0.82698	0.878342	0.83984	0.90284	0.838125	0.871949	0.95338	0.786687	0.899011
32	1.31027	2.07472	2.01881	1.9945	2.01393	1.99616	2.07123	2.05644	2.03276	2.01584	2.0557	0.946944	0.960578	0.983862	0.838034	1.03775	0.995948	0.942112	0.906229	1.00186	0.852129
	Std. error Shannon entropy
Number of carbon sources	com13	CRM-A										CRM-B
		Number of secreted metabolites
		1	2	3	4	5	6	7	8	9	10	1	2	3	4	5	6	7	8	9	10
1	0.0184395	0.0113139	0.0133577	0.0131653	0.0116325	0.0108456	0.0116896	0.0117368	0.0115468	0.00962991	0.0111372	0.0124243	0.010103	0.0116616	0.0125147	0.0105177	0.0117407	0.0118929	0.0108716	0.0115909	0.0120662
2	0.0359236	0.0178511	0.0132476	0.0165781	0.0151683	0.0128753	0.0142981	0.0145622	0.0158464	0.0136926	0.0143561	0.0125881	0.0130077	0.0143508	0.0138632	0.0139162	0.0157765	0.015423	0.0150576	0.0142036	0.0156215
4	0.068363	0.0188737	0.0229955	0.0223805	0.0198963	0.019589	0.0207292	0.0217658	0.0233523	0.0193445	0.0214203	0.0226918	0.0227945	0.0261145	0.0254877	0.0272336	0.0254666	0.0193949	0.0231099	0.0221522	0.0247739
8	0.142368	0.0231706	0.0266417	0.0262798	0.0246359	0.0232734	0.0270054	0.0263162	0.0274074	0.0230349	0.0254971	0.0316851	0.0364131	0.0368732	0.0349572	0.0296474	0.032753	0.0341208	0.0349128	0.0305632	0.0304431
16	0.112288	0.0278934	0.0307748	0.0259575	0.0254524	0.0364929	0.0298081	0.0307737	0.0294644	0.0281535	0.0275556	0.0495808	0.0578548	0.0474856	0.0550123	0.0489941	0.0543081	0.043677	0.055467	0.0514245	0.0462446
32	0	0.0117457	0.0117457	0.0117457	0.0117457	0.0117457	0.0117457	0.0117457	0.0117457	0.0117457	0.0117457	0.0184576	0.0184576	0.0184576	0.0184576	0.0184576	0.0184576	0.0184576	0.0184576	0.0184576	0.0184576

## Sheet: Figure 3e
Organism i	Theta_i
	CRM-A	CRM-B
1	0.5	0.34375
2	0.5	0.8125
3	0.5	0.8125
4	0.5	0.96875
5	0.5	0.6875
6	0.5	0.625
7	0.5	0.53125
8	0.5	0.625
9	0.5	0.8125
10	0.5	0.59375
11	0.5	0.78125
12	0.5	0.4375
13	0.5	0.71875

## Sheet: Figure 3f, g
Environment	Species richness epistasis E_S			Shannon entropy epistasis E_H
	com13	CRM-A	CRM-A	com13	CRM-A	CRM-B
33	0	-0.7	-1	-1.13872	-0.355544	-0.492821
34	-1	0.4	-1.1	-0.978367	0.16249	-0.428707
35	-2	-0.5	-1.1	-0.5952	-0.310355	-0.620272
36	-2	-0.5	-0.2	-1.31226	-0.161809	-0.284955
37	0	-0.3	-1.3	-0.385661	-0.236795	-0.642043
38	1	-0.5	-0.9	0.239423	-0.330686	-0.652396
39	0	-0.2	-0.2	-0.809052	-0.196847	-0.0369346
40	-1	0.1	-1.3	-1.1783	-0.186195	-0.783254
41	-2	0.2	-0.6	-0.894869	0.116399	-0.249296
42	1	0.6	-0.2	-0.180835	0.268828	-0.303364
43	-2	-0.4	-0.6	-0.401768	-0.256833	-0.463219
44	-5	-1.6	-1.4	-1.3587	-0.600938	-0.762404
45	-1	-0.1	-0.7	-0.799022	-0.136692	-0.534097
46	-2	-0.1	-1	-1.68284	-0.147202	-0.566182
47	0	-0.6	-1.2	-0.530543	-0.422223	-0.840274
48	-1	0.1	-0.9	-0.789757	-0.00673761	-0.394808
49	0	0.1	-0.4	-0.429181	0.0338724	-0.300827
50	1	0.5	-0.2	0.910355	0.195026	-0.12568
51	1	0.1	-0.1	-0.532	0.159739	0.0198338
52	-2	0.3	0.2	-0.976675	0.234258	0.0509801
53	2	-0.2	-0.3	-0.346498	-0.106862	-0.259826
54	0	-0.4	0.6	0.36723	-0.0546246	0.150174
55	-1	0	-0.5	-0.0261438	0.123958	-0.21864
56	-2	-0.2	-0.9	-0.474941	0.0723976	-0.436729
57	0	-0.2	-0.4	-0.341236	-0.126068	-0.156877
58	-3	0.1	-0.3	-0.98557	0.0296352	-0.137736
59	-1	0.8	-1	-0.200763	0.428483	-0.406176
60	1	0.2	0.2	-0.000422529	0.286583	0.120646
61	0	0.7	-0.4	0.255124	0.259237	-0.189074
62	1	-1.1	-0.5	0.288279	-0.378329	-0.150905
63	0	-0.5	0.4	-0.0718765	-0.0133373	-0.111559

## Sheet: Figure 3h
Epistasis type	Frequency
I	7
II	5
III	13
IV	6
